# Supplementary material for: In silico evolutionary analysis of Helicobacter pylori outer membrane phospholipase A (OMPLA)
Source: BMC Microbiol. 2012 Sep 13;12:206. doi: 10.1186/1471-2180-12-206 (PMC3490997; doi:10.1186/1471-2180-12-206)
Supplement: Additional file 1 Table S2 — pldA labeling. Lists the NCBI accession number with the corresponding labelling used in Figure 2a and b. (XLSX 14 kb) [file 1471-2180-12-206-S1.xlsx]

## Sheet: Sheet1
Labels Fig 2	GenBank ID	Genome Name
euAA	JX114520
euAB	JX114521
euAC	JX114522
euAD	JX114523
euAE	JX114524
euAF	JX114525
euAG	JX114526
euAH	JX114527
euAI	JX114528
euAJ	JX114529
euAK	JX114530
euAL	JX114531
euAM	JX114532
euAN	JX114533
euAO	JX114534
euAP	JX114535
euAQ	JX114536
euAR	JX114537
euAS	JX114538
euAT	JX114539
euAU	JX114540
euAV	JX114541
euAW	JX114542
euAX	JX114543
euAY	JX114544
euAZ	JX114545
euBA	JX114546
euBB	JX114547
euBC	JX114548
euBD	JX114549
euBE	JX114550
euBF	JX114551
euBG	JX114552
euBH	JX114553
euBI	JX114554
euBJ	JX114555
euBK	JX114556
euBL	JX114557
euBM	JX114558
euBN	JX114559
euBO	JX114560
euBP	JX114561
euBQ	JX114562
euBR	JX114563
euBS	JX114564
euBT	JX114565
euBU	JX114566
euBV	JX114567
euBW	JX114568
euBX	JX114569
euBY	JX114570
euBZ	JX114571
eaCA	JX114572
eaCB	JX114573
eaCC	JX114574
eaCD	JX114575
eaCE	JX114576
eaCF	JX114577
eaCG	JX114578
eaCH	JX114579
eaCI	JX114580
eaCJ	JX114581
eaCK	JX114582
eaCL	JX114583
eaCM	JX114584
eaCN	JX114585
eaCO	JX114586
eaCP	JX114587
eaCQ	JX114588
eaCR	JX114589
eaCS	JX114590
eaCT	JX114591
euCU	JX114592
euCV	JX114593
euCW	JX114594
euCX	JX114595
euCY	JX114596
euCZ	JX114597
euDA	JX114598
euDB	JX114599
euDC	JX114600
euDD	JX114601
euDE	JX114602
euDF	JX114603
euDG	JX114604
euDH	JX114605
euDI	JX114606
euDJ	JX114607
euDK	JX114608
euDL	JX114609
euDM	JX114610
euDN	JX114611
euDO	JX114612
euDP	JX114613
euDQ	JX114614
euDR	JX114615
euDS	JX114616
euDT	JX114617
euDU	JX114618
euDV	JX114619
euDW	JX114620
euDX	JX114621
euDY	JX114622
euDZ	JX114623
euEA	JX114624
euEB	JX114625
euEC	JX114626
euED	JX114627
euEE	JX114628
euEF	JX114629
euEG	JX114630
euEH	JX114631
euEI	JX114632
euEJ	JX114633
euEK	JX114634
euEL	JX114635
euEM	JX114636
euEN	JX114637
euEO	JX114638
euEP	JX114639
euEQ	JX114640
euER	JX114641
euES	JX114642
euET	JX114643
euEU	JX114644
euEV	JX114645
euEW	JX114646
euEX	JX114647
euEY	JX114648
euEZ	JX114649
euFA	JX114650
euFB	JX114651
euFC	JX114652
euFD	JX114653
euFE	JX114654
euFF	JX114655
euFG	JX114656
euFH	JX114657
euFI	JX114658
euFJ	JX114659
euFK	JX114660
euFL	JX114661
euFM	JX114662
euFN	JX114663
euFO	JX114664
euFP	JX114665
euFQ	JX114666
euFR	JX114667
euFS	JX114668
euFT	JX114669
euFU	JX114670
euFV	JX114671
euFW	JX114672
euFX	JX114673
euFY	JX114674
euFZ	JX114675
euGA	JX114676
euGB	JX114677
euGC	JX114678
euGD	JX114679
euGE	JX114680
euGF	JX114681
euGG	JX114682
euGH	JX114683
euGI	JX114684
euGJ	JX114685
euGK	JX114686
euGL	JX114687
euGM	JX114688
euGN	JX114689
euGO	JX114690
euGP	JX114691
euGQ	JX114692
euGR	JX114693
euGS	JX114694
euGT	JX114695
euGU	JX114696
euGV	JX114697
euGW	JX114698
euGX	JX114699
euGY	JX114700
euGZ	JX114701
euHA	JX114702
euHB	JX114703
euHC	JX114704
euHD	JX114705
euHE	JX114706
euHF	JX114707
euHG	JX114708
euHH	JX114709
euHI	JX114710
euHJ	JX114711
euHK	JX114712
euHL	JX114713
euHM	JX114714
euHN	JX114715
euHO	JX114716
euHP	JX114717
euHQ	JX114718
euHR	JX114719
euHS	JX114720
euHT	JX114721
euHU	JX114722
euHV	JX114723
euHW	JX114724
euHX	JX114725
euHY	JX114726
euHZ	JX114727
euIA	JX114728
euIB	JX114729
euIC	JX114730
euID	JX114731
euIE	JX114732
euIF	JX114733
euIG	JX114734
euIH	JX114735
euII	JX114736
euIJ	JX114737
euIK	JX114738
euIL	JX114739
euIM	JX114740
euIN	JX114741
euIO	JX114742
euIP	JX114743
euIQ	JX114744
euIR	JX114745
euIS	JX114746
afXa	NC_000921.1	J99
aiXb	CP002071.1	Sat464
eaXc	AP011940.1	F16
euXd	NC_000915.1	26695
eaXe	AP011941.1	F30
euXf	CP002096.1	35A
euXg	NC_011498.1	P12
eaXh	CP001680.1	52
euXi	CP002334.1	Lithuania75
aiXj	CP002074.1	PeCan4
aiXk	NC_010698.2	Shi470
aiXl	NC_014560.1	SJM180
Xm	CP002331.1	India7
afXn	CP002184.1	908
afXo	CP002571.1	2017
afXp	CP002572.1	2018
euXq	NC_008086.1	HPAG1
Xs	CP002605.1	83
afXt	CP002337.1	SouthAfrica7
