# Supplementary material for: In silico evolutionary analysis of Helicobacter pylori outer membrane phospholipase A (OMPLA)
Source: BMC Microbiol. 2012 Sep 13;12:206. doi: 10.1186/1471-2180-12-206 (PMC3490997; doi:10.1186/1471-2180-12-206)
Supplement: Additional file 2 Table S3 — Proteobacteria labelling. This table contains the abbreviated Proteobacteria names found in Figures 3 and 4 with the corresponding full bacteria name. (XLSX 12 kb) [file 1471-2180-12-206-S2.xlsx]

## Sheet: Sheet1
Species	Abbreviation
Alistipes indistinctus	CFBAI
Capnocytophaga sputigena	CFBCS
Dysgonomonas gadei	CFBDG
Flavobacteria bacterium	CFBFB
Flavobacterium frigoris	CFBFF
Myroides odoratimimus	CFBMOa
Myroides odoratus	CFBMOb
Psychroflexus torquis	CFBPT
Dechloromonas aromatica	BetaDA
Kangiella koreensis	GammaKKa
Kingella kingae	BetaKKb
Lutiella nitroferrum	BetaLN
Limnobacter sp. MED105	BetaLS
Neisseria meningitidis	BetaNM
Thiobacillus denitrificans	BetaTD
Desulfobacterium autotrophicum	DeltaDAa
Desulfuromonas acetoxidans	DeltaDAb
Desulfobulbus propionicus	DeltaDP
Geobacter lovleyi	DeltaGL
Arcobacter butzleri	EpsilonAB
Arcobacter nitrofigilis	EpsilonAN
Arcobacter sp. L	EpsilonAS
Campylobacterales bacterium	EpsilonCB
Campylobacter coli	EpsilonCCa
Campylobacter concisus	EpsilonCCb
Campylobacter curvus	EpsilonCCc
Campylobacter fetus	EpsilonCF
Campylobacter gracilis	EpsilonCG
Campylobacter hominis	EpsilonCH
Campylobacter jejuni	EpsilonCJ
Campylobacter showae	EpsilonCSa
Campylobacter sp. 10_1_50	EpsilonCSb
Campylobacter upsaliensis	EpsilonCU
Helicobacter acinonychis	EpsilonHA
Helicobacter bilis	EpsilonHBa
Helicobacter bizzozeronii	EpsilonHBb
Helicobacter canadensis	EpsilonHCa
Helicobacter cinaedi	EpsilonHCb
Helicobacter felis	EpsilonHF
Helicobacter hepaticus	EpsilonHH
Helicobacter pullorum	EpsilonHPa
Helicobacter pylori	EpsilonHPb
Helicobacter suis	EpsilonHS
Helicobacter winghamensis	EpsilonHW
Sulfurimonas denitrificans	EpsilonSDa
Sulfurospirillum deleyianum	EpsilonSDb
Sulfuricurvum kujiense	EpsilonSK
Wolinella succinogenes	EpsilonWS
Alcanivorax borkumensis	GammaABa
Alteromonadales bacterium	GammaABb
Alteromonas macleodii	GammaAM
Acinetobacter radioresistens	GammaAR
Alcanivorax sp. DG881	GammaASa
Aliivibrio salmonicida	GammaASb
Alteromonas sp. SN2	GammaASc
Nitrococcus mobilis	GammaBN
Brenneria sp. EniD312	GammaBS
Coxiella burnetii	GammaCB
Citrobacter freundii	GammaCF
Candidatus Hamiltonella	GammaCH
Citrobacter koseri	GammaCK
Colwellia psychrerythraea	GammaCP
Citrobacter rodentium	GammaCR
Chromohalobacter salexigens	GammaCSa
Cronobacter sakazakii	GammaCSb
Dickeya dadantii	GammaDD
Erwinia amylovora	GammaEA
Enterobacter asburiae	GammaEAa
Escherichia albertii	GammaEAb
Enterobacteriaceae bacterium	GammaEBa
Erwinia billingiae	GammaEBb
Enterobacter cancerogenus	GammaECa
Enterobacter cloacae	GammaECb
Erwinia carotovora	GammaECc
Escherichia Coli	GammaECd
Escherichia fergusonii	GammaEF
Escherichia hermannii	GammaEH
Edwardsiella ictaluri	GammaEI
Ectothiorhodospira sp. PHS-1	GammaESa
Enterobacter sp. 638	GammaESb
Edwardsiella tarda	GammaETa
endosymbiont of Tevnia jerichonana (vent Tica)	GammaETb
Ferrimonas balearica	GammaFB
Gallibacterium anatis	GammaGA
Glaciecola nitratireducens	GammaGN
Glaciecola punicea	GammaGP
Glaciecola sp. 4H-3-7+YE-5	GammaGS
Halomonas elongata	GammaHE
Hahella chejuensis	GammaHJ
Halothiobacillus neapolitanus	GammaHN
Halomonas sp. GFAJ-1	GammaHSa
Halomonas sp. TD01	GammaHSb
Idiomarina baltica	GammaIB
Idiomarina loihiensis	GammaIL
Klebsiella oxytoca	GammaKO
Klebsiella pneumoniae	GammaKP
Methylophaga aminisulfidivorans	GammaMA
Marinobacter adhaerens	GammaMAa
Marinobacter algicola	GammaMAb
Marinobacter aquaeolei	GammaMAc
Moraxella catarrhalis	GammaMC
marine gamma proteobacteria HTCC2143	GammaMG
Marinobacter manganoxydans	GammaMMa
Marinomonas mediterranea	GammaMMb
Marinomonas posidonica	GammaMP
Marinobacter sp. ELB17	GammaMSa
Marinomonas sp. MED121	GammaMSb
Marinomonas sp. MWYL1	GammaMSc
Moritella sp. PE36	GammaMSd
Methylophaga thiooxydans DMS010	GammaMT
Photobacterium angustum	GammaPAb
Providencia alcalifaciens	GammaPAc
Pseudoalteromonas atlantica	GammaPAd
Pasteurella dagmatis	GammaPD
Pseudoalteromonas haloplanktis	GammaPH
Psychromonas ingrahamii	GammaPI
Photobacterium leiognathi	GammaPL
Pasteurella multocida	GammaPMa
Proteus mirabilis	GammaPMb
Photobacterium profundum	GammaPPa
Proteus penneri	GammaPPb
Providencia rettgeri	GammaPRa
Providencia rustigianii	GammaPRb
Pantoea sp. aB	GammaPSa
Pantoea sp. At-9b	GammaPSb
Pantoea sp. Sc1	GammaPSc
Photobacterium sp. SKA34	GammaPSd
Providencia stuartii	GammaPSe
Pseudoalteromonas sp. BSi20311	GammaPSf
Pseudoalteromonas tunicata	GammaPT
Rahnella aquatilis	GammaRA
Rheinheimera nanhaiensis	GammaRN
Reinekea sp. MED297	GammaRS
Shewanella amazonensis	GammaSA
Salmonella bongori	GammaSBa
Shewanella baltica	GammaSBb
Shewanella denitrificans	GammaSD
Salmonella enterica	GammaSE
Shewanella frigidimarina	GammaSF
Sodalis glossinidius	GammaSG
Shewanella halifaxensis	GammaSH
Shewanella loihica	GammaSL
Serratia odorifera	GammaSO
Shewanella pealeana	GammaSPa
Shewanella piezotolerans	GammaSPb
Shewanella putrefaciens	GammaSPc
Serratia sp. M24T3	GammaSSa
Shewanella sediminis	GammaSSb
Shewanella sp. HN-41	GammaSSc
Shewanella violacea	GammaSV
Shewanella woodyi	GammaSW
Thiorhodococcus drewsii	GammaTD
Thiocapsa marina	GammaTM
Thiocystis violascens	GammaTV
Vibrio alginolyticus	GammaVAa
Vibrio angustum	GammaVAb
Vibrio fischeri	GammaVFa
Vibrio furnissii	GammaVFb
Vibrio parahaemolyticus	GammaVP
Vibrio shilonii	GammaVS
Xanthomonas gardneri	GammaXG
Xanthomonas sacchari	GammaXS
Yersinia aldovae	GammaYA
Yersinia bercovieri	GammaYB
Yersinia intermedia	GammaYI
Yersinia pestis	GammaYP
Yersinia rohdei	GammaYRa
Yersinia ruckeri	GammaYRb
Yokenella regensburgei	GammaYRc
Only found in OMPLA alignment:
Proteus vulgaris	GammaPV
Pantoea agglomerans	GammaPAa
