# Supplementary material for: In silico evolutionary analysis of Helicobacter pylori outer membrane phospholipase A (OMPLA)
Source: BMC Microbiol. 2012 Sep 13;12:206. doi: 10.1186/1471-2180-12-206 (PMC3490997; doi:10.1186/1471-2180-12-206)
Supplement: Additional file 3 Table S1 — Housekeeping labelling. This table lists the MLST ID or NCBI accession number of the 7 concatenated housekeeping genes used in the analysis depicted in Figure 1. [file 1471-2180-12-206-S3.xlsx]

## Sheet: Sheet1
MLST ID/ GenBank	MLST genotype	Label Fig 1
1	hpEurope	euAA
2	hpEurope	euAB
3	hpEurope	euAC
4	hspMaori	maAD
5	hspMaori	maAE
6	hspMaori	maAF
7	hspMaori	maAG
8	hspMaori	maAH
9	hspMaori	maAI
10	hspMaori	maAJ
11	hspMaori	maAK
12	hspMaori	maAL
13	hspMaori	maAM
14	hspMaori	maAN
15	hspMaori	maAO
16	hspMaori	maAP
17	hspMaori	maAQ
18	hspMaori	maAR
19	hspMaori	maAS
20	hspMaori	maAT
21	hspMaori	maAU
22	hspMaori	maAV
23	hspMaori	maAW
24	hspMaori	maAX
25	hspMaori	maAY
26	hspMaori	maAZ
27	hspWAfrica1	afaBA
28	hspWAfrica1	afaBB
29	hpEurope	euBC
30	hpEurope	euBD
31	hpEurope	euBE
32	hspEAsia	eaBF
33	hpEurope	euBG
34	hpEurope	euBH
35	hspEAsia	eaBI
36	hspEAsia	eaBJ
37	hspEAsia	eaBK
38	hspEAsia	eaBL
39	hspEAsia	eaBM
40	hspEAsia	eaBN
41	hspEAsia	eaBO
42	hspEAsia	eaBP
43	hspEAsia	eaBQ
44	hspEAsia	eaBR
45	hspEAsia	eaBS
46	hspEAsia	eaBT
47	hspEAsia	eaBU
48	hspEAsia	eaBV
49	hspEAsia	eaBW
50	hspEAsia	eaBX
51	hspEAsia	eaBY
52	hspEAsia	eaBZ
53	hspEAsia	eaCA
54	hspEAsia	eaCB
55	hspEAsia	eaCC
56	hspEAsia	eaCD
57	hpEurope	euCE
58	hpEurope	euCF
59	hpEurope	euCG
60	hpEurope	euCH
61	hpEurope	euCI
62	hpEurope	euCJ
63	hpEurope	euCK
64	hpEurope	euCL
65	hpEurope	euCM
66	hpEurope	euCN
67	hpEurope	euCO
68	hpEurope	euCP
69	hpEurope	euCQ
70	hpEurope	euCR
71	hpEurope	euCS
72	hpEurope	euCT
73	hpEurope	euCU
74	hpEurope	euCV
75	hspEAsia	eaCW
76	hpEurope	euCX
77	hpEurope	euCY
78	hpEurope	euCZ
79	hpEurope	euDA
80	hpEurope	euDB
81	hpEurope	euDC
82	hpEurope	euDD
83	hpEurope	euDE
84	hpEurope	euDF
85	hpEurope	euDG
86	hpEurope	euDH
87	hpEurope	euDI
88	hpEurope	euDJ
89	hpEurope	euDK
90	hpEurope	euDL
91	hpEurope	euDM
92	hpEurope	euDN
93	hpEurope	euDO
94	hpEurope	euDP
95	hpEurope	euDQ
96	hpEurope	euDR
97	hpEurope	euDS
98	hpEurope	euDT
99	hpEurope	euDU
100	hpEurope	euDV
101	hpEurope	euDW
102	hpEurope	euDX
103	hpEurope	euDY
104	hpEurope	euDZ
105	hpEurope	euEA
106	hpEurope	euEB
107	hpEurope	euEC
108	hpEurope	euED
109	hpEurope	euEE
110	hpEurope	euEF
111	hpEurope	euEG
112	hpEurope	euEH
113	hpEurope	euEI
114	hpEurope	euEJ
115	hpEurope	euEK
116	hpEurope	euEL
117	hpEurope	euEM
118	hpEurope	euEN
119	hpEurope	euEO
120	hpEurope	euEP
121	hpEurope	euEQ
122	hpEurope	euER
123	hpEurope	euES
124	hpEurope	euET
125	hpEurope	euEU
126	hpEurope	euEV
127	hpEurope	euEW
128	hpEurope	euEX
129	hpEurope	euEY
130	hpEurope	euEZ
131	hpEurope	euFA
132	hpEurope	euFB
133	hpEurope	euFC
134	hpEurope	euFD
135	hpEurope	euFE
136	hpEurope	euFF
137	hpEurope	euFG
138	hpEurope	euFH
139	hpEurope	euFI
140	hpEurope	euFJ
141	hpEurope	euFK
142	hpEurope	euFL
143	hpEurope	euFM
144	hpEurope	euFN
145	hpEurope	euFO
146	hpEurope	euFP
147	hpEurope	euFQ
148	hpEurope	euFR
149	hpEurope	euFS
150	hpEurope	euFT
151	hpEurope	euFU
152	hpEurope	euFV
153	hpEurope	euFW
154	hpEurope	euFX
155	hpEurope	euFY
156	hpEurope	euFZ
157	hpEurope	euGA
158	hpEurope	euGB
159	hpEurope	euGC
160	hpEurope	euGD
161	hpEurope	euGE
162	hpEurope	euGF
163	hpEurope	euGG
164	hpEurope	euGH
165	hpEurope	euGI
166	hpEurope	euGJ
167	hpEurope	euGK
168	hpEurope	euGL
169	hpEurope	euGM
170	hpEurope	euGN
171	hpEurope	euGO
172	hpEurope	euGP
173	hpEurope	euGQ
174	hpEurope	euGR
175	hpEurope	euGS
176	hpEurope	euGT
177	hpEurope	euGU
178	hpEurope	euGV
179	hpEurope	euGW
180	hpEurope	euGX
181	hpEurope	euGY
182	hspEAsia	eaGZ
183	hspWAfrica1	afaHA
184	hpEurope	euHB
185	hpEurope	euHC
186	hpEurope	euHD
187	hpEurope	euHE
188	hpEurope	euHF
189	hpEurope	euHG
190	hpEurope	euHH
191	hpEurope	euHI
192	hpEurope	euHJ
193	hpEurope	euHK
194	hpEurope	euHL
195	hpEurope	euHM
196	hpEurope	euHN
197	hpEurope	euHO
198	hpEurope	euHP
199	hspWAfrica1	afaHQ
200	hpEurope	euHR
201	hpEurope	euHS
202	hspWAfrica1	afaHT
203	hspWAfrica1	afaHU
204	hpEurope	euHV
205	hpEurope	euHW
206	hpEurope	euHX
207	hspWAfrica1	afaHY
208	hspWAfrica1	afaHZ
209	hspWAfrica1	afaIA
210	hspWAfrica1	afaIB
211	hspWAfrica1	afaIC
212	hspWAfrica1	afaID
213	hspWAfrica1	afaIE
214	hspWAfrica1	afaIF
215	hspWAfrica1	afaIG
216	hspWAfrica1	afaIH
217	hpEurope	euII
218	hpEurope	euIJ
219	hpEurope	euIK
220	hpEurope	euIL
221	hpEurope	euIM
222	hpEurope	euIN
223	hpEurope	euIO
224	hpEurope	euIP
225	hpEurope	euIQ
226	hpEurope	euIR
227	hpEurope	euIS
228	hspWAfrica1	afaIT
229	hspWAfrica1	afaIU
230	hspEAsia	eaIV
231	hspAmerind	aiIW
232	hspAmerind	aiIX
233	hspAmerind	aiIY
234	hspAmerind	aiIZ
235	hpEurope	euJA
236	hpEurope	euJB
237	hpEurope	euJC
238	hspAmerind	aiJD
239	hspAmerind	aiJE
240	hspAmerind	aiJF
241	hspAmerind	aiJG
242	hspAmerind	aiJH
243	hspAmerind	aiJI
244	hspAmerind	aiJJ
245	hpEurope	euJK
246	hspAmerind	aiJL
247	hpEurope	euJM
248	hpEurope	euJN
249	hpEurope	euJO
250	hpEurope	euJP
251	hpEurope	euJQ
252	hpEurope	euJR
253	hpEurope	euJS
254	hpEurope	euJT
255	hpEurope	euJU
256	hpEurope	euJV
257	hpEurope	euJW
258	hpEurope	euJX
259	hspAmerind	aiJY
260	hspAmerind	aiJZ
261	hspAmerind	aiKA
262	hspAmerind	aiKB
263	hpEurope	euKC
264	hpEurope	euKD
265	hspAmerind	aiKE
266	hspWAfrica1	afaKF
267	hpEurope	euKG
268	hpEurope	euKH
269	hpEurope	euKI
270	hpEurope	euKJ
271	hpEurope	euKK
272	hpEurope	euKL
273	hpEurope	euKM
274	hpEurope	euKN
275	hpEurope	euKO
276	hpEurope	euKP
277	hspSAfrica1	afaKQ
278	hspSAfrica1	afaKR
279	hspSAfrica1	afaKS
280	hspSAfrica1	afaKT
281	hspSAfrica1	afaKU
282	hspSAfrica1	afaKV
283	hspSAfrica1	afaKW
284	hspSAfrica1	afaKX
285	hspSAfrica1	afaKY
286	hpAfrica2	afbKZ
287	hpAfrica2	afbLA
288	hpAfrica2	afbLB
289	hpEurope	euLC
290	hpEurope	euLD
291	hpEurope	euLE
292	hspSAfrica1	afaLF
293	hspSAfrica1	afaLG
294	hspSAfrica1	afaLH
295	hspSAfrica1	afaLI
296	hspSAfrica1	afaLJ
297	hspSAfrica1	afaLK
298	hspSAfrica1	afaLL
299	hspSAfrica1	afaLM
300	hspSAfrica1	afaLN
301	hspSAfrica1	afaLO
302	hspSAfrica1	afaLP
303	hspSAfrica1	afaLQ
304	hspSAfrica1	afaLR
305	hspSAfrica1	afaLS
306	hspSAfrica1	afaLT
307	hspSAfrica1	afaLU
308	hspSAfrica1	afaLV
309	hpAfrica2	afbLW
310	hpAfrica2	afbLX
311	hpAfrica2	afbLY
312	hpAfrica2	afbLZ
313	hpAfrica2	afbMA
314	hpAfrica2	afbMB
315	hpAfrica2	afbMC
316	hpEurope	euMD
317	hpEurope	euME
318	hpEurope	euMF
319	hpEurope	euMG
320	hspWAfrica1	afaMH
321	hspWAfrica1	afaMI
322	hspWAfrica1	afaMJ
323	hspWAfrica1	afaMK
324	hspWAfrica1	afaML
325	hspWAfrica1	afaMM
326	hspSAfrica1	afaMN
327	hspSAfrica1	afaMO
328	hspSAfrica1	afaMP
329	hspSAfrica1	afaMQ
330	hspSAfrica1	afaMR
331	hspSAfrica1	afaMS
332	hspSAfrica1	afaMT
333	hspSAfrica1	afaMU
334	hspSAfrica1	afaMV
335	hspSAfrica1	afaMW
336	hspSAfrica1	afaMX
337	hspSAfrica1	afaMY
338	hspSAfrica1	afaMZ
339	hspSAfrica1	afaNA
340	hspSAfrica1	afaNB
341	hspSAfrica1	afaNC
342	hspSAfrica1	afaND
343	hspSAfrica1	afaNE
344	hspSAfrica1	afaNF
345	hspSAfrica1	afaNG
346	hspSAfrica1	afaNH
347	hspSAfrica1	afaNI
348	hspSAfrica1	afaNJ
349	hspSAfrica1	afaNK
350	hspSAfrica1	afaNL
351	hspWAfrica1	afaNM
352	hspWAfrica1	afaNN
353	hspWAfrica1	afaNO
354	hspWAfrica1	afaNP
355	hspWAfrica1	afaNQ
356	hspWAfrica1	afaNR
357	hspWAfrica1	afaNS
358	hspWAfrica1	afaNT
359	hspWAfrica1	afaNU
360	hspWAfrica1	afaNV
361	hspWAfrica1	afaNW
362	hspWAfrica1	afaNX
363	hspWAfrica1	afaNY
364	hspWAfrica1	afaNZ
365	hspWAfrica1	afaOA
366	hspWAfrica1	afaOB
367	hspWAfrica1	afaOC
368	hspWAfrica1	afaOD
369	hpEurope	euOE
370	hpEurope	euOF
NC_000921.1	J99	afXa
CP002071.1	Sat464	aiXb
AP011940.1	F16	eaXc
NC_000915.1	26695	euXd
AP011941.1	F30	eaXe
CP002096.1	35A	euXf
NC_011498.1	P12	euXg
CP001680.1	52	eaXh
CP002334.1	Lithuania75	euXi
CP002074.1	PeCan4	aiXj
NC_010698.2	Shi470	aiXk
NC_014560.1	SJM180	aiXl
CP002331.1	India7	Xm
CP002184.1	908	afXn
CP002571.1	2017	afXo
CP002572.1	2018	afXp
NC_008086.1	HPAG1	euXq
CP002605.1	83	Xs
CP002337.1	SouthAfrica7	afXt
	17S	euYa
	s352	euYb
	98027	euYc
	1049	euYd
	29S	euYe
	98017	euYf
